# Supplementary material for: Association between Dietary Indices and Dietary Patterns and Mortality and Cancer Recurrence among Cancer Survivors: An Updated Systematic Review and Meta-Analysis of Cohort Studies
Source: Nutrients. 2023 Jul 14;15(14):3151. doi: 10.3390/nu15143151 (PMC10385219; doi:10.3390/nu15143151)
Supplement: Supplementary file 1 [file nutrients-15-03151-s001.zip]

Archive with 2 entries (2 files):
- Trauchburg et al Manuscript_Supplementary_Material_Figures.docx
- Trauchburg et al Manuscript_Supplementary_Material_Tables.docx
